# Supplementary material for: Core outcome set for surgical trials in gastric cancer (GASTROS study): international patient and healthcare professional consensus
Source: Br J Surg. 2021 Jun 24;108(10):1216–24. doi: 10.1093/bjs/znab192 (PMC10364901; doi:10.1093/bjs/znab192)
Supplement: znab192_Supplementary_Data [file znab192_supplementary_data.zip]

Archive with 6 entries (6 files):
- Supplementary_file_1_-_COS-STAR_Check-list.docx
- Supplementary_file_2_-_Rationalisation_process.docx
- Supplementary_file_3_-_Outcome_presented_to_R1_Delphi.docx
- Supplementary_file_4_-_Results_of_Delphi_surveys.docx
- Supplementary_file_5_-_Additional_suggested_outcomes.docx
- Supplementary_file_6_-_Consensus_meeting_results.docx
